# Supplementary material for: Unveiling metagenomic and metabolomic signatures in mild and severe pneumonia caused by Mycoplasma pneumoniae in children
Source: Microb Genom. 2026 May 20;12(5):001717. doi: 10.1099/mgen.0.001717 (PMC13189360; doi:10.1099/mgen.0.001717)
Supplement: Uncited Supplementary Material 2. [file mgen-12-01717-s002.xlsx]

## Sheet: Table S1
Table S1. External Public Dataset for Machine Learning
Run	Experiment	BioProject	Sampleid	Disease Severity	Sample Type
CRR813112	CRX730699	PRJCA012901	0202-1	Mild	OP
CRR813113	CRX730700	PRJCA012901	0202-3	Mild	OP
CRR813114	CRX730701	PRJCA012901	0204-5	Mild	OP
CRR813115	CRX730702	PRJCA012901	0204-7	Mild	OP
CRR813117	CRX730704	PRJCA012901	0302-3	Mild	OP
CRR813118	CRX730705	PRJCA012901	0323-5	Mild	OP
CRR813123	CRX730710	PRJCA012901	0508-7	Mild	OP
CRR813125	CRX730712	PRJCA012901	0524-3	Mild	OP
CRR813128	CRX730715	PRJCA012901	0628-1	Mild	OP
CRR813131	CRX730718	PRJCA012901	0705-11	Mild	OP
CRR813135	CRX730722	PRJCA012901	0713-6	Mild	OP
CRR813137	CRX730724	PRJCA012901	0714-3	Mild	OP
CRR813141	CRX730728	PRJCA012901	0724-5	Mild	OP
CRR813142	CRX730729	PRJCA012901	0725-4	Mild	OP
CRR813143	CRX730730	PRJCA012901	0728-3	Mild	OP
CRR813145	CRX730732	PRJCA012901	0730-2	Mild	OP
CRR813149	CRX730736	PRJCA012901	0804-1	Mild	OP
CRR813150	CRX730737	PRJCA012901	0804-2	Mild	OP
CRR813116	CRX730703	PRJCA012901	0301-2	Severe	OP
CRR813119	CRX730706	PRJCA012901	0415-1	Severe	BALF
CRR813120	CRX730707	PRJCA012901	0419-1	Severe	BALF
CRR813121	CRX730708	PRJCA012901	0504-1	Severe	BALF
CRR813122	CRX730709	PRJCA012901	0507-1	Severe	BALF
CRR813124	CRX730711	PRJCA012901	0524-1	Severe	BALF
CRR813126	CRX730713	PRJCA012901	0615-1	Severe	BALF
CRR813127	CRX730714	PRJCA012901	0624-2	Severe	BALF
CRR813129	CRX730716	PRJCA012901	0628-2	Severe	OP
CRR813130	CRX730717	PRJCA012901	0628-3	Severe	BALF
CRR813132	CRX730719	PRJCA012901	0705-7	Severe	OP
CRR813133	CRX730720	PRJCA012901	0706-1	Severe	BALF
CRR813134	CRX730721	PRJCA012901	0713-2	Severe	OP
CRR813136	CRX730723	PRJCA012901	0714-1	Severe	OP
CRR813138	CRX730725	PRJCA012901	0722-10	Severe	OP
CRR813139	CRX730726	PRJCA012901	0722-4	Severe	OP
CRR813140	CRX730727	PRJCA012901	0723-7	Severe	OP
CRR813144	CRX730731	PRJCA012901	0729-1	Severe	OP
CRR813146	CRX730733	PRJCA012901	0730-3	Severe	OP
CRR813147	CRX730734	PRJCA012901	0803-1	Severe	BALF
CRR813148	CRX730735	PRJCA012901	0803-2	Severe	BALF
CRR813151	CRX730738	PRJCA012901	0810-1	Severe	BALF
CRR813152	CRX730739	PRJCA012901	0814-1	Severe	BALF
CRR813153	CRX730740	PRJCA012901	0814-2	Severe	BALF
CRR813154	CRX730741	PRJCA012901	0825-2	Severe	BALF
CRR813155	CRX730742	PRJCA012901	0826-1	Severe	BALF
CRR813156	CRX730743	PRJCA012901	0827-2	Severe	BALF
CRR813157	CRX730744	PRJCA012901	0830-1	Severe	BALF

## Sheet: Table S2
Table S2. Sequence typing (ST) characteristics of Mycoplasma pneumoniae strains
Sample	184991（T-C）	650584（T-C)	Type
SRR31284716	FALSE	FALSE	P1-1
SRR31284717	FALSE	FALSE	P1-1
SRR31284718	FALSE	FALSE	P1-1
SRR31284719	FALSE	FALSE	P1-1
SRR31284720	TRUE	FALSE	P1-2
SRR31284721	FALSE	FALSE	P1-1
SRR31284722	FALSE	FALSE	P1-1
SRR31284723	FALSE	FALSE	P1-1
SRR31284724	FALSE	FALSE	P1-1
SRR31284725	TRUE	FALSE	P1-2
SRR31284726	FALSE	FALSE	P1-1
SRR31284727	FALSE	FALSE	P1-1
SRR31284728	FALSE	FALSE	P1-1
SRR31284729	FALSE	FALSE	P1-1
SRR31284730	FALSE	FALSE	P1-1
SRR31284731	TRUE	TRUE	P1-2
SRR31284732	FALSE	FALSE	P1-1
SRR31284733	FALSE	FALSE	P1-1
SRR31284734	FALSE	FALSE	P1-1
SRR31284735	FALSE	FALSE	P1-1
SRR31284736	FALSE	FALSE	P1-1
SRR31284737	FALSE	FALSE	P1-1
SRR31284738	TRUE	FALSE	P1-2
SRR31284739	FALSE	FALSE	P1-1
SRR31284740	FALSE	FALSE	P1-1
SRR31284741	FALSE	FALSE	P1-1
SRR31284742	TRUE	TRUE	P1-2
SRR31284743	FALSE	FALSE	P1-1
SRR31284744	FALSE	FALSE	P1-1
SRR31284745	FALSE	FALSE	P1-1
SRR31284746	FALSE	FALSE	P1-1
SRR31284747	FALSE	FALSE	P1-1
SRR31284748	FALSE	FALSE	P1-1
SRR31284749	FALSE	FALSE	P1-1
SRR31284750	FALSE	FALSE	P1-1
SRR31284751	TRUE	FALSE	P1-2
SRR31284752	FALSE	FALSE	P1-1
SRR31284753	FALSE	FALSE	P1-1
SRR31284754	FALSE	FALSE	P1-1
SRR31284755	TRUE	TRUE	P1-2
SRR31284756	FALSE	FALSE	P1-1
SRR31284757	FALSE	FALSE	P1-1
SRR31284758	FALSE	FALSE	P1-1
SRR31284759	FALSE	FALSE	P1-1
SRR31284760	FALSE	FALSE	P1-1
SRR31284761	FALSE	FALSE	P1-1
SRR31284762	FALSE	FALSE	P1-1
SRR31284763	FALSE	FALSE	P1-1
SRR31284764	FALSE	FALSE	P1-1
SRR31284765	FALSE	FALSE	P1-1
SRR31284766	FALSE	FALSE	P1-1
SRR31284767	FALSE	FALSE	P1-1
SRR31284768	FALSE	FALSE	P1-1
SRR31284769	FALSE	FALSE	P1-1
SRR31284770	FALSE	FALSE	P1-1
SRR31284771	FALSE	FALSE	P1-1
SRR31284772	FALSE	FALSE	P1-1
SRR31284773	FALSE	FALSE	P1-1
SRR31284774	FALSE	FALSE	P1-1
SRR31284775	FALSE	FALSE	P1-1
SRR31284776	FALSE	FALSE	P1-1
SRR31284777	FALSE	FALSE	P1-1
SRR31284778	FALSE	FALSE	P1-1
SRR31284779	FALSE	FALSE	P1-1
SRR31284780	FALSE	FALSE	P1-1
SRR31284781	FALSE	FALSE	P1-1
SRR31284782	FALSE	FALSE	P1-1
SRR31284783	FALSE	FALSE	P1-1
SRR31284784	FALSE	FALSE	P1-1
SRR31284785	FALSE	FALSE	P1-1
SRR31284786	FALSE	FALSE	P1-1
SRR31284787	FALSE	FALSE	P1-1
SRR31284788	FALSE	FALSE	P1-1
SRR31284789	FALSE	FALSE	P1-1
SRR31284790	FALSE	FALSE	P1-1
SRR31284791	FALSE	FALSE	P1-1
SRR31284792	TRUE	TRUE	P1-2
SRR31284793	FALSE	FALSE	P1-1
SRR31284794	FALSE	FALSE	P1-1
SRR31284795	TRUE	TRUE	P1-2
SRR31284796	FALSE	FALSE	P1-1
SRR31284797	FALSE	FALSE	P1-1
SRR31284798	FALSE	FALSE	P1-1
SRR31284799	FALSE	FALSE	P1-1
SRR31284800	FALSE	FALSE	P1-1
SRR31284801	FALSE	FALSE	P1-1
SRR31284802	FALSE	FALSE	P1-1
SRR31284803	FALSE	FALSE	P1-1
SRR31284804	FALSE	FALSE	P1-1
SRR31284805	FALSE	FALSE	P1-1
SRR31284806	FALSE	FALSE	P1-1
SRR31284807	FALSE	FALSE	P1-1
SRR31284808	FALSE	FALSE	P1-1
SRR31284809	FALSE	FALSE	P1-1
SRR31284810	FALSE	FALSE	P1-1
SRR31284811	FALSE	FALSE	P1-1
SRR31284812	FALSE	FALSE	P1-1
SRR31284813	FALSE	FALSE	P1-1
SRR31284814	FALSE	FALSE	P1-1
SRR31284815	FALSE	FALSE	P1-1
SRR31284816	FALSE	FALSE	P1-1
SRR31284817	FALSE	FALSE	P1-1
SRR31284818	FALSE	FALSE	P1-1
SRR31284819	FALSE	FALSE	P1-1
SRR31284820	FALSE	FALSE	P1-1
SRR31284821	FALSE	FALSE	P1-1
SRR31284822	FALSE	FALSE	P1-1
SRR31284823	FALSE	FALSE	P1-1
SRR31284824	FALSE	FALSE	P1-1
SRR31284825	FALSE	FALSE	P1-1
SRR31284826	FALSE	FALSE	P1-1
SRR31284827	TRUE	TRUE	P1-2
SRR31284828	FALSE	FALSE	P1-1
SRR31284829	FALSE	FALSE	P1-1
SRR31284830	FALSE	FALSE	P1-1
SRR31284831	FALSE	FALSE	P1-1
SRR31284832	FALSE	FALSE	P1-1
SRR31284833	FALSE	FALSE	P1-1
SRR31284834	FALSE	FALSE	P1-1
SRR31284835	FALSE	FALSE	P1-1
SRR31284836	FALSE	FALSE	P1-1
SRR31284837	FALSE	FALSE	P1-1
SRR31284838	FALSE	FALSE	P1-1
SRR31284839	FALSE	FALSE	P1-1
SRR31284840	FALSE	FALSE	P1-1
SRR31284841	FALSE	FALSE	P1-1
SRR31284842	FALSE	FALSE	P1-1
SRR31284843	TRUE	TRUE	P1-2
SRR31284844	FALSE	FALSE	P1-1
SRR31284845	FALSE	FALSE	P1-1
SRR31284846	FALSE	FALSE	P1-1
SRR31284847	FALSE	FALSE	P1-1
SRR31284848	FALSE	FALSE	P1-1
SRR31284849	FALSE	FALSE	P1-1
SRR31284850	FALSE	FALSE	P1-1
SRR31284851	TRUE	TRUE	P1-2
SRR31284852	FALSE	FALSE	P1-1
SRR31284853	FALSE	FALSE	P1-1
SRR31284854	FALSE	FALSE	P1-1
SRR31284855	FALSE	FALSE	P1-1
SRR31284856	FALSE	FALSE	P1-1
SRR31284857	FALSE	FALSE	P1-1
SRR31284858	FALSE	FALSE	P1-1
SRR31284859	TRUE	TRUE	P1-2
SRR31284860	FALSE	FALSE	P1-1
SRR31284861	FALSE	FALSE	P1-1
SRR31284862	TRUE	TRUE	P1-2
SRR31284863	FALSE	FALSE	P1-1
SRR31284864	FALSE	FALSE	P1-1
SRR31284865	FALSE	FALSE	P1-1
SRR31284866	TRUE	TRUE	P1-2
SRR31284867	FALSE	FALSE	P1-1

## Sheet: Table S3
Table S3. List of Accession Numbers
Accession Numbers
SRR31284716	SRR31284754	SRR31284792	SRR31284830
SRR31284717	SRR31284755	SRR31284793	SRR31284831
SRR31284718	SRR31284756	SRR31284794	SRR31284832
SRR31284719	SRR31284757	SRR31284795	SRR31284833
SRR31284720	SRR31284758	SRR31284796	SRR31284834
SRR31284721	SRR31284759	SRR31284797	SRR31284835
SRR31284722	SRR31284760	SRR31284798	SRR31284836
SRR31284723	SRR31284761	SRR31284799	SRR31284837
SRR31284724	SRR31284762	SRR31284800	SRR31284838
SRR31284725	SRR31284763	SRR31284801	SRR31284839
SRR31284726	SRR31284764	SRR31284802	SRR31284840
SRR31284727	SRR31284765	SRR31284803	SRR31284841
SRR31284728	SRR31284766	SRR31284804	SRR31284842
SRR31284729	SRR31284767	SRR31284805	SRR31284843
SRR31284730	SRR31284768	SRR31284806	SRR31284844
SRR31284731	SRR31284769	SRR31284807	SRR31284845
SRR31284732	SRR31284770	SRR31284808	SRR31284846
SRR31284733	SRR31284771	SRR31284809	SRR31284847
SRR31284734	SRR31284772	SRR31284810	SRR31284848
SRR31284735	SRR31284773	SRR31284811	SRR31284849
SRR31284736	SRR31284774	SRR31284812	SRR31284850
SRR31284737	SRR31284775	SRR31284813	SRR31284851
SRR31284738	SRR31284776	SRR31284814	SRR31284852
SRR31284739	SRR31284777	SRR31284815	SRR31284853
SRR31284740	SRR31284778	SRR31284816	SRR31284854
SRR31284741	SRR31284779	SRR31284817	SRR31284855
SRR31284742	SRR31284780	SRR31284818	SRR31284856
SRR31284743	SRR31284781	SRR31284819	SRR31284857
SRR31284744	SRR31284782	SRR31284820	SRR31284858
SRR31284745	SRR31284783	SRR31284821	SRR31284859
SRR31284746	SRR31284784	SRR31284822	SRR31284860
SRR31284747	SRR31284785	SRR31284823	SRR31284861
SRR31284748	SRR31284786	SRR31284824	SRR31284862
SRR31284749	SRR31284787	SRR31284825	SRR31284863
SRR31284750	SRR31284788	SRR31284826	SRR31284864
SRR31284751	SRR31284789	SRR31284827	SRR31284865
SRR31284752	SRR31284790	SRR31284828	SRR31284866
SRR31284753	SRR31284791	SRR31284829	SRR31284867
